# Supplementary material for: Comparison of methods for tuning machine learning model hyper-parameters: with application to predicting high-need high-cost health care users
Source: BMC Med Res Methodol. 2025 May 15;25:134. doi: 10.1186/s12874-025-02561-x (PMC12083160; doi:10.1186/s12874-025-02561-x)
Supplement: Supplementary file 2 — Supplementary Material 2. [file 12874_2025_2561_MOESM2_ESM.csv]

row_num	var_num	var_name	var_name_grouped	var_cat	var_desc
1	1	ageindex	ageindex	demo	age at April 1, 2017 for train/val/test cohort; or April 1, 2019 for external validation cohort.
2	2	deprivation_q_da_2	deprivation_q_da	demo	Lives in neighbourhood with second quintile material deprivation
3	2	deprivation_q_da_3	deprivation_q_da	demo	Lives in neighbourhood with third quintile material deprivation
4	2	deprivation_q_da_4	deprivation_q_da	demo	Lives in neighbourhood with fourth quintile material deprivation
5	2	deprivation_q_da_5	deprivation_q_da	demo	Lives in neighbourhood with fifth quntile material deprivation (most deprived)
6	2	deprivation_q_da_M	deprivation_q_da	demo	Material deprivation index missing
7	3	immigrant_2	immigrant	demo	Immigrant: non-recent immigrant
8	3	immigrant_3	immigrant	demo	Immigrant: economic immigrant
9	3	immigrant_4	immigrant	demo	Immigrant: Sponsored family
10	4	incquint_1	incquint	demo	Income quintile (1)
11	4	incquint_2	incquint	demo	Income quintile (2)
12	4	incquint_3	incquint	demo	Income quintile (3)
13	4	incquint_4	incquint	demo	Income quintile (4)
14	4	incquint_M	incquint	demo	Income quintile (Missing)
15	5	odb_lowincome	odb_lowincome	demo	Low income flag, 65+
16	6	rio_2	rio	demo	RIO: Suburban
17	6	rio_3	rio	demo	RIO: Remote
18	6	rio_4	rio	demo	RIO: Missing
19	7	sex	sex	demo	Sex on registered persons database (F/M)
20	8	Frailty_score	Frailty_score	frailty	Hospital Frailty Risk Score
21	9	cancer_bladder	cancer_bladder	cancer	New cancer: Bladder
22	10	cancer_brain	cancer_brain	cancer	New cancer: Brain
23	11	cancer_breast	cancer_breast	cancer	New cancer: Breast
24	12	cancer_cervix	cancer_cervix	cancer	New cancer: Cervix
25	13	cancer_colorectal	cancer_colorectal	cancer	New cancer: Colorectal
26	14	cancer_esophageal	cancer_esophageal	cancer	New cancer: Esophageal
27	15	cancer_hl	cancer_hl	cancer	New cancer: Hodgkin lymphoma
28	16	cancer_kidney	cancer_kidney	cancer	New cancer: Kidney
29	17	cancer_larynx	cancer_larynx	cancer	New cancer: Larynx
30	18	cancer_leukemia	cancer_leukemia	cancer	New cancer: Leukemia
31	19	cancer_liver	cancer_liver	cancer	New cancer: Liver
32	20	cancer_lung	cancer_lung	cancer	New cancer: Lung
33	21	cancer_melanoma	cancer_melanoma	cancer	New cancer: Melanoma
34	22	cancer_mets	cancer_mets	cancer	Metastatic cancer C77/C78/C79/C80 in the past 2 years
35	23	cancer_myeloma	cancer_myeloma	cancer	New cancer: Myeloma
36	24	cancer_nhl	cancer_nhl	cancer	New cancer: Non-Hodgkin lymphoma
37	25	cancer_oral	cancer_oral	cancer	New cancer: Oral
38	26	cancer_ovary	cancer_ovary	cancer	New cancer: Ovary
39	27	cancer_pancreas	cancer_pancreas	cancer	New cancer: Pancreas
40	28	cancer_prostate	cancer_prostate	cancer	New cancer: Prostate
41	29	cancer_recurr	cancer_recurr	cancer	Had recurrent cancer treatment
42	30	cancer_stomach	cancer_stomach	cancer	New cancer: Stomach
43	31	cancer_testicular	cancer_testicular	cancer	New cancer: testicular
44	32	cancer_thyroid	cancer_thyroid	cancer	New cancer: Thyroid
45	33	cancer_uterus	cancer_uterus	cancer	New cancer: Uterus
46	34	caresite_ccc	caresite_ccc	caresite	Site of care at index or in past 2 yrs: Complex care
47	35	caresite_chc	caresite_chc	caresite	Site of care at index or in past 2 yrs: Chronic home care
48	36	caresite_chc_ltcp	caresite_chc_ltcp	caresite	Site of care at index or in past 2 yrs: Chronic home care while LTC placement
49	37	caresite_ltc	caresite_ltc	caresite	Site of care at index or in past 2 yrs: LTC
50	38	caresite_ltcp	caresite_ltcp	caresite	Site of care at index or in past 2 yrs: LTC placement
51	39	caresite_rehab	caresite_rehab	caresite	Site of care at index or in past 2 yrs: Rehab
52	40	palliative	palliative	caresite	Received palliative care within 6 months preceding index date
53	41	hosp_adul_neur	hosp_adul_neur	hosp	Hospitalization for adult neurological conditions
54	42	hosp_arf	hosp_arf	hosp	Hospitalization for acute kidney disease
55	43	hosp_arrhy_af	hosp_arrhy_af	hosp	Hospitalization for arrhythmia/dysrhythmia or atrial fibrillation
56	44	hosp_bipolar	hosp_bipolar	hosp	Hospitalization for bipolar affective disorder
57	45	hosp_congenital_anomaly	hosp_congenital_anomaly	hosp	Hospitalization for Congenital Anomalies that Require Health Care in Adulthood
58	46	hosp_crf	hosp_crf	hosp	Hospitalization for chronic kidney disease
59	47	hosp_cvd	hosp_cvd	hosp	Hospitalization for cerebrovascular disease
60	48	hosp_cystic_fibrosis	hosp_cystic_fibrosis	hosp	Hospitalization for cystic fibrosis
61	49	hosp_delirium	hosp_delirium	hosp	Hospitalization for delirium
62	50	hosp_eatdisorder	hosp_eatdisorder	hosp	Hospitalization for eating disorder
63	51	hosp_electrolyte	hosp_electrolyte	hosp	Hospitalization for disorders of fluid/electrolytes/acid-base
64	52	hosp_entotitis	hosp_entotitis	hosp	Hospitalization for severe ENT and otitis media
65	53	hosp_epilepsy_seizure	hosp_epilepsy_seizure	hosp	Hospitalization for epilepsy and seizures
66	54	hosp_gibleed	hosp_gibleed	hosp	Hospitalization for GI bleed and peptic ulcer
67	55	hosp_hemipara	hosp_hemipara	hosp	Hospitalization for hemiplegia/paraplegia
68	56	hosp_hemorrhagic_stroke	hosp_hemorrhagic_stroke	hosp	Hospitalization for hemorrhagic stroke
69	57	hosp_hipfracture	hosp_hipfracture	hosp	Hospitalization for hip fracture
70	58	hosp_intrahemorrhage	hosp_intrahemorrhage	hosp	Hospitalization for intracranial hemorrhage
71	59	hosp_ischemic_stroke	hosp_ischemic_stroke	hosp	Hospitalization for ischemic stroke
72	60	hosp_majdepression	hosp_majdepression	hosp	Hospitalization for major depression
73	61	hosp_meningitis	hosp_meningitis	hosp	Hospitalization for meningitis
74	62	hosp_mildliver	hosp_mildliver	hosp	Hospitalization for mild liver disease
75	63	hosp_modliver	hosp_modliver	hosp	Hospitalization for moderate liver disease
76	64	hosp_muscular_dystrophy	hosp_muscular_dystrophy	hosp	Hospitalization for muscular dystrophy
77	65	hosp_other_ihd	hosp_other_ihd	hosp	Hospitalization for Ischemic Heart Disease-Other Ischemic Heart Disease
78	66	hosp_othercard	hosp_othercard	hosp	Hospitalization for myo/peri/endo-cardial, valvular heart, rheumatic heart, pulmonary vascular, or other cardiac disease
79	67	hosp_othpsychiatric	hosp_othpsychiatric	hosp	Hospitalization for other psychiatric problems (not one of the big 5 and dementia and delirium)
80	68	hosp_PeripheralVascular	hosp_PeripheralVascular	hosp	Hospitalization for peripheral vascular disease
81	69	hosp_pulembolism	hosp_pulembolism	hosp	Hospitalization for pulmonary embolism
82	70	hosp_rupturedaaa	hosp_rupturedaaa	hosp	Hospitalization for ruptured AAA
83	71	hosp_sepsis	hosp_sepsis	hosp	Hospitalization for sepsis
84	72	hosp_severe_hemadiso	hosp_severe_hemadiso	hosp	Hospitalization for severe hematological disorders
85	73	hosp_shock	hosp_shock	hosp	Hospitalization for shock/cardiac arrest
86	74	hosp_tbi	hosp_tbi	hosp	Hospitalization for Traumatic brain injury
87	75	hosp_tia	hosp_tia	hosp	Hospitalization for TIA
88	76	hosp_unstable_angina	hosp_unstable_angina	hosp	Hospitalization for Ischemic Heart Disease-Unstable_Angina
89	77	ami_all_2	ami	other_phys_mental	AMI: Diagnosed > 2Y, no hosp
90	77	ami_all_3	ami	other_phys_mental	AMI: Diagnosed <= 2Y, no hosp
91	77	ami_all_4	ami	other_phys_mental	AMI:Hospitalized within 2Y
92	78	asthma_all_2	asthma	other_phys_mental	Asthma: Diagnosed > 2Y, no hosp
93	78	asthma_all_3	asthma	other_phys_mental	Asthma:Diagnosed <= 2Y, no hosp
94	78	asthma_all_4	asthma	other_phys_mental	Asthma:Hospitalized within 2Y
95	79	chf_all_2	chf	other_phys_mental	CHF: Diagnosed > 2Y, no hosp
96	79	chf_all_3	chf	other_phys_mental	CHF:Diagnosed <= 2Y, no hosp
97	79	chf_all_4	chf	other_phys_mental	CHF:Hospitalized within 2Y
98	80	chronic_dialysis	chronic_dialysis	other_phys_mental	Chronic dialysis in the 90 days prior to index
99	81	comhdx_subsabuse	comhdx_subsabuse	other_phys_mental	Co-diagnosis of MH condition and substance-related abuse disorder
100	82	copd_all_2	copd	other_phys_mental	COPD: Diagnosed > 2Y, no hosp
101	82	copd_all_3	copd	other_phys_mental	COPD: Diagnosed <= 2Y, no hosp
102	82	copd_all_4	copd	other_phys_mental	COPD: Hospitalized within 2Y
103	83	dementia_dx_2	dementia	other_phys_mental	dementia: Diagnosed >2Y before
104	83	dementia_dx_3	dementia	other_phys_mental	dementia: Newly diagnosed
105	84	devedisab_2	devedisab	other_phys_mental	Development disabilitiest: Ambulatory visit for developmental disability
106	84	devedisab_3	devedisab	other_phys_mental	Development disabilitiest: Hospitalization for developmental disability
107	85	diabetes_all_2	diabetes_all	other_phys_mental	diabetes: Diagnosed > 2Y, no hosp
108	85	diabetes_all_3	diabetes_all	other_phys_mental	diabetes: Diagnosed <= 2Y, no hos
109	85	diabetes_all_4	diabetes_all	other_phys_mental	diabetes: Hospitalized within 2Y, without comp
110	85	diabetes_all_5	diabetes_all	other_phys_mental	Hospitalized within 2Y, with comp
111	86	hepatitis	hepatitis	other_phys_mental	Hepatitis
112	87	hiv_dx_2	hiv_dx	other_phys_mental	HIV: Diagnosed >2Y before
113	87	hiv_dx_3	hiv_dx	other_phys_mental	HIV: Newly diagnosed
114	88	huntington	huntington	other_phys_mental	Huntington's disease
115	89	hyper_all_2	hyper_all	other_phys_mental	Hypertension: Diagnosed > 2Y, no hosp
116	89	hyper_all_3	hyper_all	other_phys_mental	Hypertension: Diagnosed <= 2Y, no hosp
117	89	hyper_all_4	hyper_all	other_phys_mental	Hypertension: Hospitalized within 2Y'
118	90	ibd_dx_2	ibd_dx	other_phys_mental	ibd: Diagnosed >2Y before
119	90	ibd_dx_3	ibd_dx	other_phys_mental	ibd: Newly diagnosed
120	91	mnd_dx_2	mnd_dx	other_phys_mental	Motor Neuron Disease: Diagnosed >2Y before
121	91	mnd_dx_3	mnd_dx	other_phys_mental	Motor Neuron Disease: Newly diagnosed
122	92	ms_dx_2	ms_dx	other_phys_mental	Multiple sclerosis: Diagnosed >2Y before
123	92	ms_dx_3	ms_dx	other_phys_mental	Multiple sclerosis: Newly diagnosed
124	93	opioidcat_2	opioidcat	other_phys_mental	Opioid use: <60 days and not high use
125	93	opioidcat_3	opioidcat	other_phys_mental	Opioid use: >=60 days and not high use
126	93	opioidcat_4	opioidcat	other_phys_mental	Opioid use: high use
127	94	osteo	osteo	other_phys_mental	Osteoporosis
128	95	othautoimmune_dx_2	othautoimmune_dx	other_phys_mental	Other auto-immune diseases: Diagnosed >2Y before
129	95	othautoimmune_dx_3	othautoimmune_dx	other_phys_mental	Other auto-immune diseases: Newly diagnosed
130	96	otherimmune	otherimmune	other_phys_mental	Other immune diseases
131	97	parkinson_dx_2	parkinson_dx	other_phys_mental	parkinson: Diagnosed >2Y before
132	97	parkinson_dx_3	parkinson_dx	other_phys_mental	parkinson: Newly diagnosed
133	98	pneumonia	pneumonia	other_phys_mental	Pneumonia
134	99	rheuarth_dx_2	rheuarth_dx	other_phys_mental	Rheumatoid arthritis: Diagnosed >2Y before
135	99	rheuarth_dx_3	rheuarth_dx	other_phys_mental	Rheumatoid arthritis: Newly diagnosed
136	100	schizophrenia_2	schizophrenia	other_phys_mental	schizophrenia: Ambulatory care
137	100	schizophrenia_3	schizophrenia	other_phys_mental	schizophrenia: Inpatient
138	101	severeinfect	severeinfect	other_phys_mental	Severe infection
139	102	subsabuse_2	subsabuse	other_phys_mental	Substance-abuse related disorder: Ambulatory care
140	102	subsabuse_3	subsabuse	other_phys_mental	Substance-abuse related disorder: Inpatient
141	103	transplant_num_1	transplant_num	other_phys_mental	Number of transplants: =1
142	103	transplant_num_2	transplant_num	other_phys_mental	Number of transplants: >=2
143	104	trauma	trauma	other_phys_mental	Hospitalization for trauma in the past 2 years
